# Supplementary material for: Multiple complications of a well-known disease: a case report of acquired Gerbode defect after bicuspid aortic valve endocarditis
Source: Eur Heart J Case Rep. 2023 Jun 28;7(7):ytad286. doi: 10.1093/ehjcr/ytad286 (PMC10371048; doi:10.1093/ehjcr/ytad286)
Supplement: ytad286_Supplementary_Data [file ytad286_Supplementary_Data.zip]

Archive with 2 entries (2 files):
- Video S1.mp4
- Video S3.mp4
